# Supplementary material for: Stated-preference research in HIV: A scoping review
Source: PLoS One. 2019 Oct 30;14(10):e0224566. doi: 10.1371/journal.pone.0224566 (PMC6821403; doi:10.1371/journal.pone.0224566)
Supplement: S3 Table — (XLSX) [file pone.0224566.s003.xlsx]

## Sheet: Sheet1
S3 Table. Summary of critical appraisal of individual studies.
Source of Metric:	Louviere & Flynn	NHLBI	NHLBI	NHLBI	NHLBI	Lancsar	Lancsar	Lancsar	Lancsar	Lancsar	Lancsar	Lancsar
Reference	Methodology	Recruitment	Recruitment	Recruitment	Sample size justification	Conceptualizing the choice process	Experimental design	Experimental design	Experimental design	Piloting	Piloting	Data collection
	Was the methodology described consistent with what was reported (e.g. DCE reported as DCE and not CA)?	Participation rate of eligible persons ≥ 50%?	What recruitment method was used?	Were inclusion and exclusion criteria explicit?	Was a sample size justification, power description, or variance and effect estimates provided?	Forced choice used, and if so, was a justification provided?	What type of design was used? Full factorial? Fractional factorial?	How were the profiles generated and allocated to choice sets?	Were respondents randomly allocated to versions?*	Was coverage of attributes and levels checked?*	Was understanding and complexity checked?*	How were data collected (e.g. mail, personal interview, web survey)?
(Christofides, et al., 2006)	yes	yes	n/s	no	no	no FC specified	FrF	SPSS	no	no	no	FTFI
(Scalone, et al., 2011)	yes	yes	random sample	yes	no	no FC, justification provided	FrF	n/s	no	no	no	web survey
(Mays & Zimet, 2004)	yes	yes	convenience sample	no	no	no FC used	FrF	SPSS	no	no	no	Self-administered questionnaires
(Terris-Prestholt, et al., 2013)	yes	yes	random sample	yes	no	no FC used	FrF	SPSS	no	yes	yes	FTFI
(Holt, et al., 2006)	yes	n/s	convenience sample	yes	no	no FC used	FrF	n/s	no	no	no	FTFI
(Newman et al., 2009)	yes	n/s	stratified random sample	yes	no	no FC specified	FrF	Plackett-Burman method	no	no	no	FTFI
(Lee, et al., 2008)	yes	n/s	convenience sample	no	no	no FC specified	FrF	n/s	no	no	no	FTFI
(Tanner, et al., 2008)	yes	n/s	convenience sample	no	no	no FC specified	FrF	n/s	no	yes	yes	FTFI
(Reese, et al., 2010)	no	yes	convenience sample	no	yes	no FC specified	FF	n/s	no	yes	yes	FTFI
(Cameron, et al., 2013)	yes	n/s	purposive, venue-based sampling	yes	no	FC used, justification not provided	FrF	Plackett-Burman method	no	no	no	FTFI
(Newman, et al., 2010)	yes	n/s	purposive, venue-based sampling	yes	no	no FC specified	FrF	n/s	no	no	no	FTFI
(Eisingerich, et al., 2012)	no	yes	purposive sampling	yes	no	no FC used	FrF	SAS	yes	yes	yes	FTFI
(Wheelock, et al., 2013)	no	yes	purposive sampling	yes	no	no FC used	FrF	SAS	yes	no	no	FTFI
(Galea, et al., 2011)	yes	n/s	convenience sample	no	no	no FC specified	FrF	n/s	no	no	no	FTFI
(Kinsler, et al., 2012)	yes	n/s	convenience sample	no	no	no FC specified	FrF	n/s	no	no	no	FTFI
(Lee, et al., 2012)	yes	n/s	venue-based sample	no	no	no FC specified	FrF	Plackett-Burman method	no	yes	yes	FTFI
(Bridges, et al., 2012)	no	n/s	stratified random sample	yes	yes	no FC specified	FrF	n/s	yes	yes	no	FTFI
(Newman, et al., 2016)	yes	yes	venue-based sample	yes	no	FC used, justification not provided	FF	NGENE	yes	yes	yes	FTFI
(Tang, et al., 2016)	yes	no	convenience sample	yes	no	no FC specified	FrF	n/s	no	no	no	web survey
(Quaife, et al., 2018)	yes	yes	random sample	yes	no	no FC used	FrF	NGENE	yes	yes	yes	FTFI
(Shrestha, et al., 2017)	yes	n/s	convenience sample	yes	no	no FC used	FrF	SPSS	yes	no	no	FTFI
(Dubov, et al., 2017)	no	n/s	convenience sample	yes	no	FC used, justification provided	FrF	Sawtooth	no	yes	yes	web survey
(Primrose, et al., 2016)	yes	n/s	convenience sample	no	no	no FC specified	FrF	IdeaMap	yes	yes	no	web survey
(Alcaide, et al., 2016)	yes	n/s	convenience sample	yes	no	no FC used	FF	SPSS	yes	no	no	audio computer-administered self-interview questionnaires
(Rodriguez, et al., 2018)	yes	n/s	convenience sample	yes	no	no FC used	FF	SPSS	no	no	no	FTFI
(Phillips, Maddala, & Johnson, 2002)	no	n/s	convenience sample	no	no	no FC used	FrF	n/s	yes	yes	yes	FTFI
(Llewellyn, et al., 2013)	yes	n/s	convenience sample	no	no	no FC used	FrF	SAS	yes	yes	no	web survey
(Lee, et al., 2013)	yes	n/s	convenience and snowball sample	yes	no	no FC used	FrF	Plackett-Burman method	no	no	no	FTFI
(Ostermann, et al., 2015)	yes	n/s	random sample	yes	no	no FC specified	FrF	Ngene	yes	yes	yes	FTFI
(Ostermann, et al., 2014)	yes	n/s	random sample	yes	no	FC used, justification not provided	FrF	Ngene	yes	yes	yes	FTFI
(Bristow, et al., 2017)	yes	n/s	n/s	yes	no	no FC specified	FrF	n/s	no	no	no	FTFI
(Strauss, et al., 2017)	yes	yes	random sample	yes	yes	no FC specified	FrF	OMEP	yes	yes	yes	FTFI
(Strauss, et al., 2018)	yes	yes	purposeful sample	yes	no	no FC specified	FrF	OMEP	yes	yes	yes	FTFI
(Zanolini, et al., 2017)	yes	yes	random sample	yes	no	no FC specified	FrF	n/s	yes	yes	yes	FTFI
(Indravudh, et al., 2017)	yes	n/s	random sample	yes	no	no FC used	FrF	Ngene	yes	yes	yes	FTFI
(Albus, Schmeisser, Salzberger, & Fatkenheuer, 2005)	yes	yes	convenience sample	yes	no	no FC specified	FF	Sawtooth	yes	no	no	FTFI
(Opuni, et al., 2010)	no	yes	convenience sample	yes	no	no FC specified	FF	n/s	no	no	no	FTFI
(Baltussen, et al., 2006)	yes	yes	purposeful sample	no	no	no FC specified	FrF	n/s	no	no	yes	FTFI
(Youngkong, et al., 2010)	yes	n/s	purposeful sample	yes	no	no FC specified	FrF	n/s	no	yes	yes	FTFI and self-administered questionnaires
(Michaels-Igbokwe, et al., 2015)	yes	yes	random sample	yes	no	FC used, justification provided	FrF	Ngene	no	yes	yes	FTFI
(Kruk, et al., 2016)	yes	yes	random sample	yes	no	no FC specified	FrF	Sawtooth	yes	yes	yes	FTFI
(Miners, et al., 2017)	yes	n/s	convenience sample	yes	no	no FC specified	FrF	n/s	yes	no	no	FTFI
(Kennedy, et al., 2015)	yes	n/s	n/s	no	no	no FC specified	n/s	n/s	no	no	no	FTFI
(Jones, et al., 2016)	yes	n/s	n/s	yes	no	no FC specified	FrF	SAS	no	yes	yes	self-administered questionnaires
(Safarnejad, et al., 2017)	yes	yes	purposeful sample	yes	no	no FC specified	FrF	n/s	no	yes	yes	web survey
(Stone, et al., 2004)	yes	n/s	purposeful sample	no	no	no FC specified	FrF	n/s	no	no	no	FTFI
(Sherer, et al., 2005)	no	yes	convenience sample	yes	no	no FC specified	FrF	n/s	no	no	no	phone interview
(Hauber, et al., 2009)	no	yes	n/s	yes	no	no FC specified	FrF	n/s	no	no	no	FTFI
(Beusterien, et al., 2007)	yes	yes	convenience sample	yes	no	no FC specified	FrF	Sawtooth	yes	yes	yes	computer-administered
(Muhlbacher, Stoll, Mahlich, & Nubling, 2013b)	yes	n/s	convenience sample	no	no	no FC specified	FrF	SPEED software	no	no	no	paper and web survey
(Muhlbacher, Stoll, Mahlich, & Nubling, 2013a)	yes	n/s	purposeful sample	no	yes	no FC specified	FrF	SPEED software	no	no	no	paper and web survey
(Lloyd, et al., 2013)	yes	n/s	n/s	no	no	no FC specified	FrF	n/s	no	no	no	FTFI
(Bregigeon-Ronot, et al., 2017)	yes	yes	purposeful sample	yes	yes	no FC specified	FrF	n/s	no	no	yes	FTFI
(Orme, et al., 2015)	yes	n/s	convenience sample	no	no	no FC specified	FrF	Ngene	no	no	yes	web survey
(Gazzard, et al., 2014)	yes	n/s	n/s	no	no	no FC specified	FrF	n/s	no	no	no	FTFI
(Bayoumi, et al., 2015)	yes	yes	n/s	no	no	no FC specified	FrF	n/s	no	no	yes	FTFI
(Hendriks, et al., 2018)	yes	n/s	convenience sample	no	no	no FC specified	FrF	Sawtooth	yes	yes	yes	self-administered questionnaires
KEY: FC, forced choice; FrF, fractional factorial; FTFI, face-to-face interviews; n/s, not specified; OMEP, orthogonal main effects plan
* In these columns, 'no' may mean that the procedure was either not performed or not reported (i.e. 'no' or n/s)
